# Supplementary material for: The Activation of the NF-κB Pathway in Human Adipose-Derived Stem Cells Alters the Deposition of Epigenetic Marks on H3K27 and Is Modulated by Fish Oil
Source: Life (Basel). 2024 Dec 12;14(12):1653. doi: 10.3390/life14121653 (PMC11678231; doi:10.3390/life14121653)
Supplement: Supplementary file 1 [file life-14-01653-s001.zip]

Archive with 1 entries (1 files):
- life-3300984-supplementary.pdf
